# Supplementary material for: The Protective Effects of an Aged Black Garlic Water Extract on the Prostate
Source: Nutrients. 2024 Sep 7;16(17):3025. doi: 10.3390/nu16173025 (PMC11396974; doi:10.3390/nu16173025)
Supplement: Supplementary file 1 [file nutrients-16-03025-s001.zip]

Archive with 1 entries (1 files):
- nutrients-3151672-supplementary.pdf
